# Supplementary material for: Understanding the Experience of Canadian Women Living with Ovarian Cancer through the Every Woman StudyTM
Source: Curr Oncol. 2022 May 5;29(5):3318–40. doi: 10.3390/curroncol29050271 (PMC9139742; doi:10.3390/curroncol29050271)
Supplement: Supplementary file 1 [file curroncol-29-00271-s001.zip]

Archive with 1 entries (1 files):
- curroncol-1680870-supplementary.pdf
